# Supplementary material for: Venous Thromboembolism (VTE) in Post-Prostatectomy Patients: Systematic Review and Meta-Analysis
Source: J Clin Med. 2023 Jun 11;12(12):3979. doi: 10.3390/jcm12123979 (PMC10299626; doi:10.3390/jcm12123979)
Supplement: Supplementary file 1 [file jcm-12-03979-s001.zip]

Archive with 1 entries (1 files):
- jcm-2426440-supplementary.pdf
